# Supplementary material for: Synthesis and in Silico Investigation of Organoselenium-Clubbed Schiff Bases as Potential Mpro Inhibitors for the SARS-CoV-2 Replication
Source: Life (Basel). 2023 Mar 30;13(4):912. doi: 10.3390/life13040912 (PMC10141725; doi:10.3390/life13040912)
Supplement: Supplementary file 1 [file life-13-00912-s001.zip]

Archive with 1 entries (1 files):
- life-2277576-supplementary.pdf
